# Supplementary material for: Silver Nanoparticles Conjugated with Colistin Enhanced the Antimicrobial Activity against Gram-Negative Bacteria
Source: Molecules. 2022 Sep 7;27(18):5780. doi: 10.3390/molecules27185780 (PMC9505607; doi:10.3390/molecules27185780)
Supplement: Supplementary file 1 [file molecules-27-05780-s001.zip]

Archive with 1 entries (1 files):
- molecules-1898381-supplementary.pdf
